# Supplementary material for: Understanding Enablers and Barriers to the Implementation of Nutrition Standards in Publicly Funded Institutions in Victoria
Source: Nutrients. 2022 Jun 24;14(13):2628. doi: 10.3390/nu14132628 (PMC9268167; doi:10.3390/nu14132628)
Supplement: Supplementary file 1 [file nutrients-14-02628-s001.zip]

Archive with 1 entries (1 files):
- nutrients-1769809-supplementary.pdf
